# Supplementary material for: Exploring the effectiveness of proactive service models in preventing medical disputes and petitions: a pilot investigation using a before-and-after design at a single center in Hangzhou, China
Source: Front Public Health. 2026 Mar 9;14:1765109. doi: 10.3389/fpubh.2026.1765109 (PMC13006697; doi:10.3389/fpubh.2026.1765109)
Supplement: Supplementary file 1 [file Table_1.xlsx]

## Sheet: Sheet1
	Qiantang Campus						Hubin Campus
Month	CRC	Complaints	Petitions	Total	CRR	IP	CRC	Complaints	Petitions	Total	CRR	IP
May.2024	8	27	21	56	0.142857	0.375	27	15	26	68	0.397059	0.382353
Jun.2024	15	20	31	66	0.227273	0.469697	20	18	17	55	0.363636	0.309091
Jul.2024	21	21	23	65	0.323077	0.353846	28	16	37	81	0.345679	0.45679
Aug.2024	20	19	19	58	0.344828	0.327586	29	7	20	56	0.517857	0.357143
Sep.2024	31	18	18	67	0.462687	0.268657	33	10	27	70	0.471429	0.385714
Oct.2024	35	13	16	64	0.546875	0.25	36	11	14	61	0.590164	0.229508
Nov.2024	31	13	27	71	0.43662	0.380282	38	17	26	81	0.469136	0.320988
Dec.2024	29	18	27	74	0.391892	0.364865	40	18	18	76	0.526316	0.236842
Jan.2025	28	12	21	61	0.459016	0.344262	32	11	12	55	0.581818	0.218182
Feb.2025	28	18	18	64	0.4375	0.28125	33	10	15	58	0.568966	0.258621
Mar.2025	31	17	30	78	0.397436	0.384615	39	7	21	67	0.58209	0.313433
Apr.2025	42	17	22	81	0.518519	0.271605	41	8	23	72	0.569444	0.319444
May.2025	47	16	23	86	0.546512	0.267442	31	12	21	64	0.484375	0.328125
Jun.2025	55	15	22	92	0.597826	0.23913	39	17	18	74	0.527027	0.243243
Jul.2025	40	14	16	70	0.571429	0.228571	49	14	21	84	0.583333	0.25
Aug.2025	55	12	23	90	0.611111	0.255556	55	14	20	89	0.617978	0.224719
Sep.2025	49	12	17	78	0.628205	0.217949	61	12	15	88	0.693182	0.170455
CRC,Communication Resolution Case; CRR, Communication Resolution Rate; IP, Incidence of Petition； Total = CSC + Complaints + Petitions； CRR = CRC / Total； IP = Petitions / Total.
