# Supplementary material for: Exploring the effectiveness of proactive service models in preventing medical disputes and petitions: a pilot investigation using a before-and-after design at a single center in Hangzhou, China
Source: Front Public Health. 2026 Mar 9;14:1765109. doi: 10.3389/fpubh.2026.1765109 (PMC13006697; doi:10.3389/fpubh.2026.1765109)
Supplement: Supplementary file 2 [file Table_2.xlsx]

## Sheet: Sheet1
Campus	Quarter	partment	2024	2025
Hubin	2	Outpatient	0.886797	0.894239
Hubin	3	Outpatient	0.8663	0.899197
Hubin	4	Outpatient	0.8763	0.905043
Hubin	2	Inpatient	0.90761	0.916373
Hubin	3	Inpatient	0.915268	0.916843
Hubin	4	Inpatient	0.908829	0.927137
Qiantang	2	Inpatient	0.893353	0.922675
Qiantang	3	Inpatient	0.919271	0.930785
Qiantang	4	Inpatient	0.928887	0.935055
Qiantang	2	Outpatient	0.894239	0.901821
Qiantang	3	Outpatient	0.899197	0.904679
Qiantang	4	Outpatient	0.905043	0.914588
